# Supplementary material for: Transient Expression in HEK-293 Cells in Suspension Culture as a Rapid and Powerful Tool: SARS-CoV-2 N and Chimeric SARS-CoV-2N-CD154 Proteins as a Case Study
Source: Biomedicines. 2023 Nov 14;11(11):3050. doi: 10.3390/biomedicines11113050 (PMC10669214; doi:10.3390/biomedicines11113050)
Supplement: Supplementary file 1 [file biomedicines-11-03050-s001.zip]

Archive with 1 entries (1 files):
- biomedicines-2666160-supplementary.pdf
